# Supplementary material for: A Branched Rutile/Anatase Phase Structure Electrode with Enhanced Electron-Hole Separation for High-Performance Photoelectrochemical DNA Biosensor
Source: Biosensors (Basel). 2023 Jul 7;13(7):714. doi: 10.3390/bios13070714 (PMC10377446; doi:10.3390/bios13070714)
Supplement: Supplementary file 1 [file biosensors-13-00714-s001.zip]

Archive with 1 entries (1 files):
- biosensors-2477352-supplementary.pdf
